# Supplementary material for: Poly(lactic acid)/Poly(3-hydroxybutyrate) Biocomposites with Differently Treated Cellulose Fibers
Source: Molecules. 2022 Apr 7;27(8):2390. doi: 10.3390/molecules27082390 (PMC9032581; doi:10.3390/molecules27082390)
Supplement: Supplementary file 1 [file molecules-27-02390-s001.zip]

Archive with 1 entries (1 files):
- molecules-1649093-supplementary.pdf
